# Supplementary material for: Microsatellite mutations in buccal cells are associated with aging and head and neck carcinoma
Source: Br J Cancer. 2008 Jan 22;98(3):619–26. doi: 10.1038/sj.bjc.6604198 (PMC2243146; doi:10.1038/sj.bjc.6604198)
Supplement: Supplementary Table 1 [file 6604198x1.xls]

## Sheet: Suppl.Table 1
ID	Mutation types test 1												Mutation types test 2
	Other	-4	-3	-2	-1	+1	+2	+3	+4	Total	Alleles tested		Other	-4	-3	-2	-1	+1	+2	+3	+4	Total	Alleles tested
1	0	0	0	0	2	2	0	0	0	4	64		0	0	0	0	0	0	0	0	0	0	32
2	0	0	0	0	0	3	2	2	1	8	46		0	0	0	0	0	2	0	0	0	2	65
3	0	0	0	0	0	0	0	0	0	0	40		0	0	0	0	4	1	1	0	0	6	37
4	0	0	0	0	2	3	1	0	0	6	34		0	0	0	0	2	3	3	0	0	8	48
5	0	0	0	1	0	1	0	0	0	2	40		0	0	0	0	0	1	0	0	0	1	61
6	0	0	0	0	1	6	2	0	0	9	82		0	0	0	0	0	6	0	0	0	6	51
7	0	0	0	0	0	0	0	0	0	0	120		0	0	0	0	0	1	0	0	0	1	51
8	1	0	0	0	0	1	1	0	0	3	48		0	0	0	0	1	4	1	2	0	8	52
9	0	0	0	0	3	7	3	2	1	16	70		0	0	0	0	1	5	1	0	2	9	56
10	4	0	0	0	0	4	3	0	2	13	67		3	0	0	0	1	3	2	4	0	13	46
11	0	0	0	1	0	2	1	0	0	4	41		0	0	0	0	0	4	2	0	0	6	45
12	0	0	0	1	1	0	3	0	1	6	38		2	0	0	1	1	4	2	1	0	11	58
13	0	0	0	0	0	1	0	0	0	1	33		0	0	0	0	0	2	0	1	1	4	43
14	0	0	0	0	0	0	0	0	0	0	50		0	0	0	0	0	0	2	0	0	2	75
15	4	0	0	0	1	5	1	1	1	13	90		1	0	0	0	0	2	0	0	0	3	80
16	0	0	0	0	1	1	0	0	0	2	59		0	1	0	0	0	0	3	0	0	4	50
17	0	0	0	0	0	0	0	1	0	1	30		0	0	1	0	0	2	1	0	0	4	50
18	0	1	0	0	0	0	0	1	1	3	37		0	1	1	0	0	1	1	1	1	6	78
19	0	0	0	0	0	4	2	0	0	6	56		0	0	0	0	0	1	1	1	0	3	44
20	0	2	1	1	0	11	3	2	6	26	68		0	0	0	0	0	3	5	3	6	17	74
21	13	0	0	0	3	8	3	1	4	32	39		5	0	0	0	1	9	7	1	5	28	62
22	0	0	0	0	1	1	1	0	0	3	54		0	0	0	0	0	1	1	0	0	2	54
23	4	0	0	0	0	1	0	1	1	7	50		1	0	0	1	0	4	0	0	0	6	45
